# Supplementary material for: Architecture of clathrin-independent AP3:ARF1-coated carriers
Source: Sci Adv. 2026 May 15;12(20):eaed1529. doi: 10.1126/sciadv.aed1529 (PMC13178560; doi:10.1126/sciadv.aed1529)
Supplement: Supplementary file 2 — Movies S1 and S2 [file sciadv.aed1529_movies_s1_and_s2.zip]

Archive with 2 entries (2 files):
- aed1529_movie_s1.mov
- aed1529_movie_s2.mov
